# Supplementary material for: Structural basis of Ty3 retrotransposon integration at RNA Polymerase III-transcribed genes
Source: Nat Commun. 2021 Nov 30;12:6992. doi: 10.1038/s41467-021-27338-w (PMC8632968; doi:10.1038/s41467-021-27338-w)
Supplement: Supplementary file 4 — Source Data [file 41467_2021_27338_MOESM4_ESM.xlsx]

## Sheet: Fig. 1b
		Figure 1b

## Sheet: Fig. 1c
		Figure 1c

## Sheet: Fig. 1d
		Figure 1d

## Sheet: Supplementary Fig. 1a
		Supplementary Figure 1a
	Ty3
	Fusion
	Bdp1
	TFIIIC

## Sheet: Supplementary Fig. 1c
		Supplementary Figure 1c

## Sheet: Supplementary Fig. 1d
		Supplementary Figure 1d

## Sheet: Supplementary Fig. 1e
		Supplementary Figure 1e

## Sheet: Supplementary Fig. 1f
		Supplementary Figure 1f

## Sheet: Supplementary Fig. 1h
		Supplementary Figure 1h

## Sheet: Supplementary Fig. 2a
		Supplementary Figure 2a

[truncated: 2 more sheets: Supplementary Fig. 2b, Supplementary Fig. 2c]
